# Supplementary material for: Revitalizing Photoaging Skin through Eugenol in UVB-Exposed Hairless Mice: Mechanistic Insights from Integrated Multi-Omics
Source: Antioxidants (Basel). 2024 Jan 29;13(2):168. doi: 10.3390/antiox13020168 (PMC10886361; doi:10.3390/antiox13020168)
Supplement: Supplementary file 1 [file antioxidants-13-00168-s001.zip]

Archive with 1 entries (1 files):
- antioxidants-2803035-supplementary.pdf
